# Supplementary material for: Monitoring of the National Oil and Wheat Flour Fortification Program in Cameroon Using a Program Impact Pathway Approach
Source: Curr Dev Nutr. 2019 Jun 20;3(8):nzz076. doi: 10.1093/cdn/nzz076 (PMC6660062; doi:10.1093/cdn/nzz076)
Supplement: nzz076_Supplemental_Files [file nzz076_supplemental_files.zip]

Archive with 4 entries (4 files):
- S1.pdf
- S2.pdf
- S3_Number_of_samples_in_each_brand-cluster_composite.pdf
- Supplementary_materials.doc
